# Supplementary material for: Antibody Mediated Intercommunication of Germinal Centers
Source: Cells. 2022 Nov 19;11(22):3680. doi: 10.3390/cells11223680 (PMC9688628; doi:10.3390/cells11223680)
Supplement: Supplementary file 1 [file cells-11-03680-s001.zip]

Archive with 1 entries (1 files):
- cells-1856857-supplementary.pdf
